# Supplementary material for: From Mass to Molecules: PM2.5 Constituents and Cardiopulmonary Admissions in Makkah
Source: Toxics. 2026 May 21;14(5):449. doi: 10.3390/toxics14050449 (PMC13211484; doi:10.3390/toxics14050449)
Supplement: Supplementary file 1 [file toxics-14-00449-s001.zip]

Archive with 1 entries (1 files):
- toxics-4245873-supplementary.pdf
